# Supplementary material for: Characterization of the Signaling Pathways Activated by KCl-Induced RTK Stimulation in Guinea Pig Airways
Source: Biology (Basel). 2025 Nov 6;14(11):1557. doi: 10.3390/biology14111557 (PMC12650617; doi:10.3390/biology14111557)
Supplement: Supplementary file 1 [file biology-14-01557-s001.zip]

Archive with 2 entries (2 files):
- Suplementary Figure S2.pdf
- Supplementary Figure S1.pdf
